# Supplementary material for: Breeding Novel Chemistry in Willow: New Hetero Diels–Alder Cyclodimers from Arbusculoidin and Salicortin Suggest Parallel Biosynthetic Pathways
Source: Plants (Basel). 2024 Jun 11;13(12):1609. doi: 10.3390/plants13121609 (PMC11207313; doi:10.3390/plants13121609)
Supplement: Supplementary file 1 [file plants-13-01609-s001.zip]

Archive with 1 entries (1 files):
- plants-3003026-supplementary.pdf
